# Supplementary material for: Laboratory demonstration of the vertical transmission of Rift Valley fever virus by Culex tarsalis mosquitoes
Source: PLoS Negl Trop Dis. 2021 Mar 22;15(3):e0009273. doi: 10.1371/journal.pntd.0009273 (PMC8016277; doi:10.1371/journal.pntd.0009273)
Supplement: S1 Table — (XLSX) [file pntd.0009273.s001.xlsx]

## Sheet: Sheet1
Table S1. RVFV RT-qPCR Ct values for individual mosquito F1 progeny over three gonotrophic cycles											Samples Regarded as negative because at least one Ct value was above 35.1, the highest Ct value on the standard curve.
	F1-E2 Egg Raft Husks			F1-E2 Larvae			F1-E3 Egg Rafts
Sample #	Rep 1	Rep 2	Average	Rep 1	Rep 2	Average	Rep 1	Rep 2	Average
1	Undetermined	Undetermined	Undetermined	36.1796	34.1566	35.1681	Undetermined	Undetermined	Undetermined
2	33.5108	35.8561	34.6834	Undetermined	Undetermined	Undetermined	Undetermined	Undetermined	Undetermined
3	34.4399	34.8253	34.6326	33.7129	33.8214	33.7671	Undetermined	Undetermined	Undetermined
4	Undetermined	Undetermined	Undetermined	33.1427	32.4457	32.7942	Undetermined	Undetermined	Undetermined
5	Undetermined	Undetermined	Undetermined	35.53	32.9256	34.2278	32.4403	32.4167	32.4285
6	Undetermined	Undetermined	Undetermined	Undetermined	Undetermined	Undetermined	Undetermined	Undetermined	Undetermined
7	34.4068	34.0116	34.2092	33.9324	34.9383	34.4353	35.1324	36.9179	36.0252
8	Undetermined	Undetermined	Undetermined	33.5007	34.1844	33.8426	31.2808	30.9072	31.094
9	Undetermined	Undetermined	Undetermined	33.6294	35.6137	34.6215	34.4036	34.8646	34.6341
10	Undetermined	Undetermined	Undetermined	33.2959	33.4875	33.3917	34.3969	33.8941	34.1455
11	32.8947	32.8842	32.8895	35.8277	35.9717	35.8997	35.9657	35.5269	35.7463
12	Undetermined	Undetermined	Undetermined	35.0781	33.4247	34.2514	32.9882	33.0543	33.0212
13	Undetermined	Undetermined	Undetermined	33.3879	34.6143	34.0011	38.4496	36.4973	37.4735
14	Undetermined	Undetermined	Undetermined	33.4891	33.2638	33.3765	36.0964	36.8187	36.4575
15	Undetermined	Undetermined	Undetermined	34.2037	34.8655	34.5346	35.8196	35.5899	35.7048
16	34.7088	35.5563	35.1326	32.5703	32.7731	32.6717	35.2697	34.869	35.0694
17	33.5472	31.6444	32.5958	33.2708	33.7511	33.511	33.9615	34.7029	34.3322
18	Undetermined	Undetermined	Undetermined	33.9236	34.4182	34.1709	33.842	33.9249	33.8835
19	35.8361	33.5399	34.688	34.4907	33.3692	33.9299	34.486	33.9457	34.2159
20	33.8997	32.9387	33.4192	32.0278	32.5689	32.2984	Undetermined	Undetermined	Undetermined
21	Undetermined	Undetermined	Undetermined	34.2022	32.4757	33.3389
22				33.8573	34.306	34.0816
23				36.0821	34.8816	35.4819
24				33.9742	35.4692	34.7217
25				Undetermined	Undetermined	Undetermined
26				36.2649	34.6611	35.463
27				33.1948	32.7362	32.9655
28				33.1084	32.8678	32.9881
29				33.4992	34.5321	34.0156
30				Undetermined	Undetermined	Undetermined
31				35.8283	33.5924	34.7104
32				35.8793	33.4093	34.6443
33				33.9911	34.5637	34.2774
34				33.836	33.8601	33.848
35				35.4215	33.9331	34.6773
36				34.4027	35.9497	35.1762
37				34.5299	36.1653	35.3476
38				35.266	34.6976	34.9818
39				Undetermined	Undetermined	Undetermined
40				33.4333	32.8957	33.1645
41				32.8796	34.8715	33.8756
42				33.8525	35.3342	34.5934
43				36.2012	36.0814	36.1413
44				33.4273	34.4343	33.9308
45				32.7421	34.9285	33.8353
46				34.4749	33.1361	33.8055
47				Undetermined	Undetermined	Undetermined
48				34.1717	34.0693	34.1205
