# Supplementary material for: Laboratory demonstration of the vertical transmission of Rift Valley fever virus by Culex tarsalis mosquitoes
Source: PLoS Negl Trop Dis. 2021 Mar 22;15(3):e0009273. doi: 10.1371/journal.pntd.0009273 (PMC8016277; doi:10.1371/journal.pntd.0009273)
Supplement: S2 Table — (XLSX) [file pntd.0009273.s002.xlsx]

## Sheet: Sheet1
Table S2. RT-qPCR Standard Curve
	Rep 1	Rep 2	PFU/5ul	Average
Stnd 0	23.681	23.941	57500	23.811
Stnd -1	29.018	29.33	6500	29.174
Stnd -2	31.712	32.173	800	31.943
Stnd -3	35.279	34.923	60	35.101
